# Supplementary material for: Silica Particles Functionalization with Thymol and Eugenol as a Novel Strategy to Control Histamine-Producing Bacteria
Source: Foods. 2026 Jun 8;15(12):2067. doi: 10.3390/foods15122067 (PMC13297833; doi:10.3390/foods15122067)
Supplement: Supplementary file 1 [file foods-15-02067-s001.zip]

Archive with 1 entries (1 files):
- foods-4350115-supplementary.pdf
